# Supplementary material for: The neuropeptide substance P regulates aldosterone secretion in human adrenals
Source: Nat Commun. 2020 May 29;11:2673. doi: 10.1038/s41467-020-16470-8 (PMC7260184; doi:10.1038/s41467-020-16470-8)
Supplement: Supplementary file 4 — Source Data [file 41467_2020_16470_MOESM4_ESM.xlsx]

## Sheet: Fig 1A
	RT-QPCR analysis of TAC1, TAC3 and TAC4 mRNAs in human adrenal glands
Fig 1A		mRNA level (ng/ng PPIA)
	Adrenal samples	TAC1	TAC3	TAC4
	1	0.638791	0.0155394	0.183265
	2	0.64497	0.013169	0.150303
	3	0.865035	0.0102465	0.103341
	4	0.3654	0.0180199	0.171022
	5	0.550586	0.019316	0.169058
	6	0.371106	0.0211942	0.145732
	7	0.831331	0.0200719	0.141879
	8	0.47126	0.0327868	0.252859
	9	0.761862	0.0321283	0.255473
	10	1.10687	0.037533	0.230831
	11	0.554191	0.0239957	0.164081
	12	0.66715	0.0355829	0.304328
	13	0.33458	0.0151122	0.124318

## Sheet: Fig 2A
	RT-QPCR analysis of TACR1l, TACR1s, TACR2 and TACR3 mRNAs in human adrenal glands
Fig 2A		mRNA level (10-2 ng/ng PPIA)
	Adrenal samples	TACR1l	TACR1s	TACR2	TACR3
	1	0.263205	0.033797	0.0027497	4.8497e-05
	2	0.108277	0.082228	0.001034	0.00014029
	3	0.128999	0.073777	0.0023424	0.00032353
	4	0.265654	0.214534	0.0022869	0.00023429
	5	0.120792	0.110685	0.00098898	5.8477e-05
	6	0.224849	0.179259	0.0013559	0.00020618
	7	0.269709	0.027808	0.0013627	0.00028147
	8	0.214342	0.027012	0.0040514	0.00010773
	9	0.302829	0.170889	0.0017229	0.00024651
	10	0.284089	0.049937	0.00047233	0.00032263
	11	0.116171	0.127956	0.0011479	5.7627e-05
	12	0.216336	0.191981	0.0021635	0.00010329

## Sheet: Fig 3A
Fig 3A		Aldosterone secretion (% basal level) induced by substance P
	Adrenal cell cultures in quadruplicate	Basal level	SP 10-12 M	SP 10-11 M	SP 10-10 M	SP 10-9 M	SP 10-8 M	SP 10-7 M	SP 10-6 M
	1	70.3633				66.5392	ND	189.675	87.1893
		66.5392				189.675	115.488	151.434	151.434
		111.663				265.392	237.094	129.254	118.547
		151.434				201.147	166.73	159.082	97.1319
	2	97.7656	156.133	124.031	135.34	132.969	98.4952
		97.7656	104.332	151.573	110.898	88.8281	95.0296
		95.7592	97.7656	107.25	161.423	154.309	125.673
		108.71	105.062	143.73	126.402	150.661	87.5513
	3	103.192			98.2327	89.7916	112.371	116.486	116.486
		99.8154			88.7365	128.409	102.664	141.704	93.9066
		96.5444			87.1538	101.504	106.041	103.719	89.264
		100.448			102.664	106.041	96.0169	123.872	156.687
	4	63.0508	190.169	50.8475	140.339	87.4576	115.932
		143.39	101.695	122.034	146.441	93.5593	186.102
		93.5593	149.492	128.136	237.966	230.847	204.407
		ND	30.5085	57.9661	155.593	112.881	42.7119
	5	125.537	88.3422	100.606	92.4546	71.1217	128.878
		87.7547	98.0356	108.757	71.1217	101.267	122.306
		93.042	99.9449	97.3747	96.1263	96.1263	130.567
		93.6662	112.355	92.4546	88.3422	90.0679	148.008
	6	64.1798			125.393	116.764	112.899	71.191	172.135
		93.6629			110.022	139.865	79.1011	133.124	158.382
		125.393			155.416	97.5281	105.169	162.247	95.5506
		116.764			126.382	125.393	99.4157	139.865	125.393
	7	90.6667		114.424	116.364	108.121	100.364	225.939
		104.242		3.87879	ND	102.303	127.03	146.909
		165.818		120.727	102.303	135.758	146.909	242.909
		39.2727		170.667	36.3636	ND	193.455	160.97
	8	74.6667					226.8	137.2	158.667
		72.8					208.133	131.6	108.267
		121.333					113.867	196	121.333
		58.8					161.467	66.2667	118.533
	9	88.6667			124.133	124.133	172.667	100.8
		ND			183.867	103.6	229.6	205.333
		213.733			ND	126	205.333	205.333
		70			150.267	70	336.933	158.667
	10	97.6415					66.5094	112.736	27.3585
		53.7736					208.491	136.321	174.057
		141.981					49.0566	44.3396	114.623
		144.34					169.811	88.6792	71.2264
	11	58.4906			133.962	63.2075	61.3208	103.302
		78.3019			23.5849	69.8113	105.189	69.8113
		108.962			154.717	110.849	63.2075	165.566
		116.509			73.1132	95.7547	64.6226	107.075
	12	78.5433			155.315	199.606	191.929	216.142	91.5354
		101.575			34.8425	121.654	101.575	167.126	121.654
		ND			54.9213	202.559	137.008	97.4409	167.126
		ND			124.016	141.142	115.157	218.504	199.606
	13	103.346			75	63.189	115.157	181.89	130.512
		137.008			119.882	49.0157	189.567	134.646	119.882
		ND			93.3071	101.575	137.008	155.315	145.866
		ND			93.3071	119.882	240.945	177.165	117.52
	14	78.5433			130.512	148.228	179.528	139.37	143.504
		100.984			97.4409	121.654	100.984	181.89	141.142
		ND			141.142	43.1102	164.764	113.386	167.126
		ND			46.063	89.7638	137.008	279.921	137.008
	15	81.2343		174.937	177.204	253.904	276.574	183.627
		115.995		185.894	185.894	143.577	131.486	145.466
		102.771		213.098	133.375	131.486	194.584	137.531
		ND		151.511	141.31	119.773	79.3451	133.375
	16	ND		86.1057	28.18	30.137	61.8395	40.7045
		64.1879		59.8826	19.9609	72.7984	ND	66.1448
		ND		38.7476	68.4932	88.0626	ND	133.464
		135.812		9.78474	46.9667	99.4129	ND	103.718
	17								868.337
		266.059			114.806	266.059	587.244	849.203	799.544
		95.672			ND	174.487	532.118	757.631	769.476
		22.779			ND	346.241	728.474	ND	607.745
	18	171.123			231.016	423.529	55.615	293.048	273.797
		42.7807			121.925	205.348	23.5294	423.529	85.5615
		64.1711			239.572	301.604	139.037	196.791	77.0053
		121.925			ND	154.011	ND	171.123	ND
	19	54.4601			119.812	86.7606	109.296	96.9014	132.958
		90.892			105.164	107.042	54.4601	98.7793	67.6056
		130.704			195.681	25.5399	98.7793	15.0235	90.892
		123.944			86.7606	80.7512	111.174	28.9202	193.427
	20	227.416			158.202	29.6629	178.876	113.258	239.101
		50.3371			163.596	216.629	163.596	58.427	58.427
		76.4045			ND	53.9326	133.034	33.2584	138.427
		45.8427			ND	ND	94.382	85.3933	205.843
	21	100.763			487.023	85.4962	76.3359	192.366	222.901
		91.6031			80.916	ND	96.1832	30.5344	148.092
		152.672			ND	ND	71.7557	235.115	229.008
		54.9618			ND	ND	280.916	335.878	141.985
	22	129.319			42.4084	32.9843	94.7644	136.649	207.33
		58.1152			151.309	235.079	29.8429	180.628	263.351
		151.309			71.2042	169.634	101.571	147.644	140.314
		61.2565			ND	192.147	64.3979	ND	313.089
	23	79.3191			108	125.957	118.638	105.702	167.064
		108			96.5957	138.638	112.681	162.894	125.957
		112.681			116.255	115.064	86.7234	116.255	130.979
		ND			147.83	96.5957	129.702	113.872	136.085
		ND: not determined for technical issue

## Sheet: Fig 3A bis
Fig 3A		Aldosterone secretion (% basal level) induced by Neurokinin A
	Adrenal cell cultures in quadruplicate	Basal level	NKA 10-9 M	NKA 10-8 M	NKA 10-7 M	NKA 10-6 M
	1	98.252	92.3094	165.295	113.885	207.462
		70.6306	147.49	78.4142	195.753	129.18
		132.718	105.912	136.297	163.26	282.666
		98.252	159.266	155.254	101.247	182.26
	2	ND	104.329	159.899	261.071	246.679
		ND	119.915	243.122	229.397	299.878
		100.006	173.724	165.369	333.874	390.348
		ND	115.385	149.334	308.093	432.288
	3	97.2067	72.2741	73.5757	86.4974	95.8377
		67.2712	129.626	62.2655	140.005	167.968
		99.9851	64.72	77.3813	65.9833	86.4974
		135.571	ND	45.358	108.216	81.3092
	4	132.108	102.328	139.859	ND	218.951
		104.701	192.27	157.465	98.8576	111.96
		ND	98.8576	124.367	62.1882	96.4588
		63.2231	163.077	ND	100.008	147.925
	5	91.2824	97.428	120.389	123.532	102.496
		96.3757	89.3213	112.907	144.437	86.2289
		105.622	131.191	87.2531	111.867	137.668
		106.685	116.088	124.599	134.404	119.359
		ND: not determined for technical issue

## Sheet: Fig 3B
Fig 3B		Cortisol secretion (% basal level) induced by substance P
	Adrenal cell cultures in quadruplicate	Basal level	SP 10-11 M	SP 10-10 M	SP 10-9 M	SP 10-8 M	SP 10-7 M	SP 10-6 M
	1	97.8817	40.8328	51.1726	79.3779	79.8191
		47.5324	14.4879	98.8795	75.5153	83.3401
		108.081	55.6372	48.6237	47.5324	101.354
		146.533	70.0905	79.8191	71.7451	87.8764
	2	175.94		84.0604	103.206	97.3471	90.7074	209.492
		90.7074		93.6551	85.129	86.7576	110.965	160.73
		77.0007		107.355	83.5298	81.9676	88.423	159.543
		56.2196		81.4591	67.185	93.0582	131.496	147.244
	3	97.4384	160.561	122.765	123.683	91.8318	140.309
		73.2721	89.5118	107.492	117.206	143.354	199.275
		120.88	109.231	144.418	129.386	124.601	162.784
		108.362	79.7003	191.542	91.0585	108.362	ND
	4	84.8173	80.5061	90.3468	118.65	220.337	172.071
		114.902	147.516	100.562	22.2118	98.2193	89.2221
		110.028	142.081	94.8454	169.072	130.084	185.848
		90.3468	139.363	134.021	56.5136	142.081	236.176
	5	114.363		118.189	96.5921	78.8417	156.743	178.695
		85.6366		102.551	92.4524	90.9471	166.82	199.686
		ND		91.9507	107.715	105.394	139.389	178.695
		ND		106.481	97.1148	88.5009	113.13	168.723
		ND: not determined for technical issue

## Sheet: Fig 3C
Fig 3C		Aldosterone secretion (% basal level) induced by substance P								Aldosterone secretion (% basal level) induced by substance P in the presence of aprepitant
	Adrenal cell cultures in quadruplicate	Basal level	SP 10-11 M	SP 10-10 M	SP 10-9 M	SP 10-8 M	SP 10-7 M	SP 10-6 M		Adrenal cell cultures in quadruplicate	Aprepitant	Aprepitant + SP 10-10 M	Aprepitant + SP 10-9 M	Aprepitant + SP 10-8 M	Aprepitant + SP 10-7 M	Aprepitant + SP 10-6 M
	1	81.2343	174.937	177.204	253.904	276.574	183.627			1	107.179	111.095	84.409	84.409	122.408
		115.995	185.894	185.894	143.577	131.486	145.466				99.3474	80.9282	109.065	84.409	86.2944
		102.771	213.098	133.375	131.486	194.584	137.531				85.2792	99.3474	93.6911	103.263	80.058
		ND	151.511	141.31	119.773	79.3451	133.375				108.194	102.248	106.164	81.7984	80.9282
	2	ND	86.1057	28.18	30.137	61.8395	40.7045			2	43.3062	175.553	107.567	83.8184	81.4901
		64.1879	59.8826	19.9609	72.7984	ND	66.1448				115.483	192.782	19.092	161.583	139.697
		ND	38.7476	68.4932	88.0626	ND	133.464				172.759	131.781	40.9779	73.5739	153.667
		135.812	9.78474	46.9667	99.4129	ND	103.718				68.4517	198.37	110.361	ND	128.987
	3	15.4897		65.1481	29.1572	452.392	751.708	868.337		3	153.952	5.98619	118.88	8.59555	127.629
		266.059		114.806	266.059	587.244	849.203	799.544			46.0476	105.986	13.5073	15.7329	10.9747
		95.672		ND	174.487	532.118	757.631	769.476			ND	141.98	12.2026	9.36301	13.9678
		22.779		ND	346.241	728.474		607.745			ND	164.16	131.696	92.1719	24.7122
	4	54.4601		119.812	86.7606	109.296	96.9014	132.958		4	152.344		210.156	205.469	201.562	332.812
		90.892		105.164	107.042	54.4601	98.7793	67.6056			160.156		308.594	328.125	262.5	132.812
		130.704		195.681	25.5399	98.7793	15.0235	90.892			46.875		352.344	210.156	218.75	167.969
		123.944		86.7606	80.7512	111.174	28.9202	193.427			40.625		205.469	235.938	231.25	280.469
	5	227.416		158.202	29.6629	178.876	113.258	239.101		5	20.2247		151.685	101.124	534.27	26.9663
		50.3371		163.596	216.629	163.596	58.427	58.427			259.551		151.685	62.3596	101.124	195.506
		76.4045		ND	53.9326	133.034	33.2584	138.427			20.2247		222.472	40.4494	222.472	1.68539
		45.8427		ND	ND	94.382	85.3933	205.843			ND		ND	117.978	ND	512.36
	6	129.319		42.4084	32.9843	94.7644	136.649	207.33		6	139.087		55.7676	49.4606	26.888	0.6639
		58.1152		151.309	235.079	29.8429	180.628	263.351			98.2573		68.7137	2.32365	28.8797	30.8714
		151.309		71.2042	169.634	101.571	147.644	140.314			40.8299		95.9336	77.6763	32.8631	121.826
		61.2565		ND	192.147	64.3979	ND	313.089			121.826		126.805	20.9129	38.8382	40.8299
	7	79.3191		108	125.957	118.638	105.702	167.064		7	100.575		77.8284	109.372	107.153	65.2269
		108		96.5957	138.638	112.681	162.894	125.957			106.043		90.9847	97.3251	109.372	73.8657
		112.681		116.255	115.064	86.7234	116.255	130.979			81.7912		118.486	108.262	100.575	63.3247
		ND		147.83	96.5957	129.702	113.872	136.085			111.591		55.954	96.2948	ND	57.7769
		ND: not determined for technical issue
																131.56

## Sheet: Fig 3D
Fig 3D
	Aldosterone secretion (% basal level) induced by substance P
	in the absence and presence of GR159897
	Basal level	SP 10-6 M	GR159897	GR159897 + SP 10-6 M
	100.76	222.9	165.66	253.2
	91.6	148.09	33.67	169.7
	152.67	229.01	115.82	265.32
	54.96	141.98	84.85	219.53

## Sheet: Fig 4A
Fig 4A		Cytosolic calcium concentrations in response to angiotensin II (Ang II; 10-6 M), substance P, and ATP (10-5 M) in 3 adrenal cell culture dishes
		Relative fluorescence unit
	Time (sec)	AngII	AngII	AngII	SP 10-12 M	SP 10-12 M	SP 10-12 M	SP 10-9 M	SP 10-9 M	SP 10-9 M	SP 10-8 M	SP 10-8 M	SP 10-8 M	SP 10-7 M	SP 10-7 M	SP 10-7 M	SP 10-6 M	SP 10-6 M	SP 10-6 M	ATP	ATP	ATP
	0.7196
	2.0844	100.002	100.005	100.001	100	100.001	100	100.001	100	100	100.002	100	100	100	100	100	100.009	100.017	100	100.007	100.001	100
	3.4508	100.184	100.658	100.208	99.6315	99.3981	99.8579	99.4099	100.667	100.587	100.61	100.347	99.9793	99.3488	100.059	99.2795	99.6882	99.9314	99.8073	99.8545	99.9958	99.6149
	4.9524	100.166	100.592	99.8238	99.4453	99.4746	99.8771	99.3776	101.445	99.7807	99.2382	100.886	100.393	99.2001	99.6733	99.8676	99.775	99.6675	100.045	100.222	100.145	99.4643
	6.474	100.823	99.8465	99.3807	99.8668	99.5538	100.025	99.7768	102.214	99.3996	99.3325	101.223	100.766	99.2845	99.1172	99.7937	100.049	99.4873	99.8537	100.452	100.45	99.8908
	7.9852	100.9	99.1179	99.6271	100.325	99.8156	100.348	100.171	101.585	98.8084	99.3883	100.89	101.398	99.8265	99.2892	100.252	100.162	99.7725	100.399	100.57	100.487	100.2
	9.5068	101.128	99.1129	100.272	100.791	99.7536	100.525	100.396	101.524	99.384	99.5744	100.757	101.981	99.1993	100.017	100.087	101.651	99.4995	100.287	100.166	100.47	100.855
	11.0332	100.845	99.35	100.376	100.693	99.6	100.435	100.138	101.327	100.331	99.6638	101.313	102.178	99.0685	100.684	100.108	100.376	100.191	100.675	99.5585	100.742	100.59
	12.55	100.981	98.7995	100.02	100.462	99.3189	100.044	99.8994	101.061	100.195	99.2169	101.43	102.179	98.5009	100.043	99.4609	100.67	100.737	100.493	99.6451	99.9595	100.183
	14.0612	101.3	98.9699	100.396	99.5343	99.7262	100.092	99.1581	101.285	99.8645	99.3587	101.42	101.786	99.1932	99.7569	99.4982	99.3707	100.541	100.777	100.008	99.7618	100.224
	15.5832	101.046	98.8676	101.067	99.8553	99.6381	99.9474	99.2372	101.55	99.5372	99.4629	101.227	101.769	99.4781	99.3327	99.9524	100.557	100.161	100.163	100.322	99.9387	100.264
	17.1152	100.764	99.4016	101.335	99.7252	99.3151	99.2769	99.4287	101.839	99.3792	99.0488	101.082	100.92	99.6639	98.948	100.704	100.259	99.5735	99.7903	98.1489	99.565	100.256
	18.6308	99.5901	98.2632	101.234	99.3927	98.2605	97.2238	98.4072	100.311	97.6565	97.2333	98.8933	99.121	96.9925	96.6132	98.3564	98.552	98.7241	97.2412	102.331	103.778	104.371
	20.1476	103.594	102.667	100.688	98.2154	98.0316	96.3722	97.7778	97.8936	95.8263	96.0271	97.2316	96.9746	96.7517	95.5674	97.3295	99.1622	98.7586	98.7595	109.051	112.438	111.632
	21.6692	109.135	115.274	102.515	98.0398	98.2583	96.4373	96.6067	96.1347	95.0007	95.8114	96.4051	96.3934	98.6449	96.3631	96.8738	100.266	98.7872	101.835	118.477	125.171	120.248
	23.1908	116.466	134.658	106.513	97.656	98.7884	97.4606	96.8865	96.1615	95.2297	98	97.7544	96.4181	103.075	99.4294	99.9283	103.973	100.019	108.197	122.264	136.042	125.047
	24.702	120.738	152.39	111.891	97.5895	98.3392	96.9623	96.2711	97.0631	95.2017	99.5654	99.5462	97.2318	105.934	101.469	101.565	105.296	100.244	111.281	122.864	142.828	127.89
	26.2236	123.564	164.252	116.145	97.4745	97.7685	96.4846	96.1845	97.6072	95.4635	100.415	100.439	96.684	108.139	103.49	102.363	106.577	100.3	112.742	122.971	147.55	129.617
	27.7452	126.212	171.415	120.205	97.639	96.888	95.9044	97.0887	98.1277	95.7973	100.964	101.523	97.8888	109.651	104.632	102.062	107.669	100.343	112.648	122.225	150.122	132.569
	29.2764	128.099	176.125	123.652	98.3621	97.6688	95.9449	97.2985	98.5678	96.3525	101.12	102.211	98.9424	110.35	104.842	101.771	108.175	100.365	112.274	122.619	152.314	135.184
	30.788	130.155	179.386	126.708	98.3561	98.2849	95.9198	97.88	98.818	96.9524	101.854	102.883	100.577	109.692	104.272	102.68	108.166	100.456	112.783	122.538	155.463	138.607
	32.3108	132.9	182.588	128.505	98.8752	98.3281	96.4132	97.5325	98.1022	97.3523	102.714	103.221	100.667	110.337	104.38	103.256	107.383	100.14	113.4	122.576	158.115	141.055
	33.8316	135.141	185.155	130.548	98.8946	98.1775	96.8078	97.2899	97.6494	97.7946	102.855	103.119	101.01	110.721	105.307	103.473	106.855	100.152	113.939	122.139	159.326	143.26
	35.3524	137.298	187.04	132.017	99.1868	97.7586	96.9138	97.6417	97.1772	97.8559	103.353	103.413	100.75	111.805	105.382	102.739	106.496	99.9029	113.856	122.161	160.359	145.893
	36.8644	136.514	187.722	133.441	99.5671	97.8558	96.4658	97.4588	97.8346	98.731	102.86	103.22	101.056	112.249	105.352	103.033	106.965	100.6	113.654	122.15	159.587	147.463
	38.386	136.128	188.182	134.083	99.5442	97.9007	96.6676	97.8574	98.6792	98.7068	102.864	103.365	100.827	112.528	105.168	103.116	107.651	100.345	113.799	121.941	161.306	150.015
	39.9076	135.54	189.283	135.295	99.2113	98.1771	96.3843	97.9322	99.2433	98.9357	103.319	103.037	101.279	113.068	105.719	103.501	107.894	100.463	113.133	121.258	160.177	151.359
	41.4388	136.331	189.693	135.145	98.5154	98.5591	96.8236	98.1786	99.4318	98.5428	103.515	103.578	101.794	112.598	105.485	103.134	107.295	100.018	112.79	121.264	160.987	153.197
	42.95	137.406	189.982	136.304	98.7321	98.7195	96.4474	97.9435	99.04	99.4018	104.34	103.352	101.618	112.99	105.851	102.399	106.26	99.6475	113.076	121.552	160.169	153.888
	44.472	137.316	189.067	137.894	99.0017	98.8047	96.4786	97.8036	98.4819	99.5689	103.628	104.003	101.437	112.853	105.103	102.63	106.331	99.6117	114.037	121.594	160.205	155.198
	45.9936	137.84	188.91	139.523	98.978	99.1089	95.698	97.4491	97.8762	100.41	104.504	103.84	101.234	113.143	104.771	102.55	106.087	99.5874	114.109	121.242	159.603	155.856
	47.5148	137.549	188.938	140.221	99.0357	99.2804	95.7394	97.7854	97.5776	100.549	104.088	103.675	102.238	112.785	104.513	102.853	106.179	99.2343	113.562	120.943	159.05	156.168
	49.0264	138.494	189.371	139.788	98.8396	99.7822	95.9506	97.3453	98.4142	101.065	104.321	103.604	102.905	112.461	104.457	102.159	105.227	98.6385	113.209	121.009	158.947	156.792
	50.548	138.421	189.325	139.335	98.7234	100.133	96.7124	97.7143	98.121	100.678	103.693	103.551	103.399	111.326	104.616	102.083	105.055	98.2508	113.079	120.552	159.437	157.109
	52.0696	138.732	188.361	139.55	97.9102	99.3433	96.5605	97.4152	97.9909	100.637	103.763	104.136	103.285	110.839	104.29	101.871	104.961	98.6919	112.014	119.897	158.716	157.367
	53.602	138.781	186.945	140.706	98.5317	98.7452	96.1509	98.0914	98.4014	100.974	102.734	103.873	102.88	111.326	103.339	101.839	104.592	98.9722	111.162	119.093	158.083	158.088
	55.1124	137.928	185.803	140.225	98.5412	99.4276	96.9085	97.6595	97.7816	99.7554	102.458	104.54	103.328	111.49	103.033	101.445	104.364	98.2836	111.438	119.532	157.122	157.918
	56.634	138.188	185.212	140.173	98.9824	100.004	97.2919	97.3571	98.0143	100.196	102.628	104.486	103.59	111.694	103.387	101.973	104.691	98.8727	111.799	120.112	157.25	157.515
	58.1556	138.081	183.681	138.895	99.1326	99.5919	96.6304	96.689	98.7664	101.217	103.109	104.303	104.183	111.557	103.972	101.252	104.16	98.5305	111.64	120.466	156.684	158.244
	59.6772	137.409	182.238	138.564	98.7187	99.938	96.7255	97.164	98.6838	101.14	103.187	103.486	104.521	111.211	104.235	101.625	104.449	99.8823	112.02	120.322	156.983	158.387
	61.1984	136.666	181.172	137.592	98.3273	99.4982	96.411	97.4056	98.7717	100.636	102.816	103.376	104.29	110.957	103.853	100.874	104.234	98.7774	111.469	120.035	157.058	158.43
	62.7348	135.505	180.222	137.841	98.3767	99.4947	96.6767	98.3733	98.5389	99.8054	101.962	104.038	103.976	111.21	103.199	101.45	104.967	99.1354	111.345	119.677	156.789	158.202
	64.2516	134.071	179.504	138.445	98.7732	98.717	96.7018	98.5906	98.8281	99.9269	102.175	104.113	103.908	111.281	102.978	101.676	104.474	98.5275	111.128	119.224	156.751	158.534
	65.7828	133.55	178.053	137.937	99.4339	99.3099	96.9127	98.5008	98.4021	100.085	102.63	103.958	104.428	111.207	103.23	101.367	104.895	99.1336	110.776	118.794	154.941	158.36
	67.2948	133.748	176.575	137.679	99.741	99.76	97.3881	97.8865	98.2008	100.356	103.049	103.337	103.748	111	103.041	101.499	104.039	98.4808	111.19	118.368	154.86	157.301
	68.8164	134.384	174.399	137.275	100.01	100.423	97.0506	97.5885	98.5094	100.108	102.621	103.4	103.387	110.471	103.225	101.136	103.983	98.0081	111.326	117.997	154.271	156.497
	70.338	133.153	173.555	137.485	99.4667	99.9803	96.6673	97.4556	99.0239	100.239	102.351	103.101	103.826	109.486	102.058	101.276	103.838	97.3808	111.278	117.983	154.639	155.747
	71.8592	132.35	172.373	137.144	99.6015	100.077	96.606	97.4975	99.085	100.493	102.344	102.346	104.088	108.565	102.992	100.628	104.593	97.8176	110.534	117.848	154.094	155.11
	73.3708	131.37	171.872	137.475	99.3757	99.6941	96.8894	97.8703	98.2512	100.428	102.408	102.339	104.014	107.906	102.258	100.56	104.607	97.8765	110.353	117.849	153.947	154.391
	74.8924	131.211	170.1	137.342	99.2196	99.7609	96.9036	98.1043	98.3055	100.092	102.427	102.362	103.832	108.222	102.227	100.385	103.821	98.0664	111.094	118.056	153.725	153.144
	76.414	129.943	169.318	136.816	98.9191	99.4558	96.4395	98.2641	98.4886	99.5996	101.686	102.949	104.29	107.571	101.093	100.697	102.93	98.0621	111.503	117.664	153.269	153.048
	77.946	129.532	168.694	135.567	99.5956	99.6308	96.5421	98.1861	99.197	100.041	102.23	102.39	104.385	107.949	101.856	100.172	102.496	98.1756	110.346	118.155	153.216	152.97
	79.4568	129.759	166.927	136.118	99.6323	100.13	97.193	98.4567	99.4452	100.352	101.46	102.413	102.928	108.869	102.635	99.4317	102.994	98.1367	108.561	117.622	153.026	151.443
	80.9784	128.932	164.687	136.158	98.982	100.403	96.9292	97.9446	99.3077	99.6925	100.786	102.912	102.478	108.468	101.925	99.0799	102.954	97.9195	108.976	117.25	151.916	150.182
	82.5	126.719	162.82	135.708	98.3245	100.443	96.7263	97.4185	99.0219	99.1174	101.261	102.652	103.027	107.389	101.867	97.7647	103.047	98.2545	108.507	117.349	151.047	149.209
	84.0212	126.189	162.224	134.674	98.8104	100.13	96.7345	97.3722	97.9104	98.725	100.617	102.539	103.073	106.866	102.013	98.4501	102.262	97.5021	108.363	117.139	150.862	149.545
	85.5428	125.696	161.34	133.484	98.5487	99.6967	96.8582	97.5653	98.1358	98.0811	100.438	102.318	103.695	106.286	101.453	99.2261	102.137	97.8971	108.187	116.983	150.743	148.542
	87.0644	125.383	160.57	132.797	98.7859	99.8849	97.3783	97.9074	98.0841	98.6073	99.9598	102.295	103.865	106.554	101.156	100.355	101.119	98.1962	108.087	116.383	150.764	148.435
	88.5868	125.103	158.573	131.817	99.0519	99.8691	97.644	98.1377	98.5423	98.7836	100.62	102.412	103.502	106.577	100.107	100.112	101.386	98.4705	107.618	116.181	150.55	147.428
	90.1076	124.482	157.354	131.245	98.863	99.5521	97.3437	98.5976	98.3806	99.6528	100.626	102.266	103.253	106.017	100.765	99.2773	101.461	98.5244	107.01	115.31	149.947	147.648
	91.6192	124.535	155.451	130.668	98.2763	98.9938	96.6086	98.4007	98.9414	99.5544	99.7827	101.805	102.885	105.024	100.448	99.2503	101.9	98.2247	106.649	115.289	149.745	147.024
	93.1404	123.907	154.446	130.517	97.8022	98.921	96.199	98.5847	98.4283	99.5453	99.2718	101.675	102.734	104.668	101.056	98.6885	102.259	98.0081	106.877	115.137	147.997	146.46
	94.662	123.29	152.967	130.357	98.1217	98.8765	96.7905	98.3857	98.123	98.4939	98.6101	101.599	102.814	104.685	100.595	98.7317	102.02	97.5112	106.527	114.91	147.988	144.983
	96.1732	122.218	151.542	130.25	98.8309	98.7897	97.3734	98.4943	97.4146	98.7008	99.5597	102.027	103.061	104.675	100.891	98.5722	102.296	97.1684	106.755	114.976	147.24	144.495
	97.7052	121.958	150.54	129.949	98.8365	98.9095	97.5873	98.1006	97.9835	98.3031	99.3629	101.882	102.881	104.531	100.981	98.5752	102.144	97.2643	105.973	114.958	147.364	143.604
	99.2268	122.5	149.966	129.337	98.9314	99.244	97.6121	97.681	97.7729	98.8272	99.0431	101.515	102.93	104.514	101.292	98.8582	102.296	97.2073	105.503	114.905	146.254	143.378
	100.753	121.868	149.269	129.076	97.9651	99.351	97.4561	97.313	97.7742	98.6874	98.4715	101.346	102.225	104.781	100.93	98.3308	101.772	97.9214	104.834	114.11	146.409	142.147
	102.26	121.423	147.699	128.57	97.9319	99.7142	97.5764	96.9413	97.314	98.9513	99.0324	100.722	101.815	104.22	101.155	98.6812	101.29	97.979	104.257	113.688	145.598	141.996
	103.781	120.639	146.111	128.216	97.4737	99.6877	97.3001	97.681	96.8545	98.8245	99.6662	100.539	101.279	103.546	100.751	98.8421	101.331	98.2866	104.298	113.768	145.501	141.265
	105.303	120.216	144.953	127.182	97.9695	99.5854	97.5497	98.0844	97.1121	98.1203	99.403	100.341	101.813	103.383	100.749	98.6417	100.821	97.8601	104.348	113.902	144.602	140.793
	106.824	119.091	144.255	125.983	98.2265	98.7063	97.5005	98.7299	97.4435	97.944	98.7823	100.075	102.116	102.949	99.6926	97.9212	100.263	98.1155	104.175	113.445	144.501	140.293
	108.336	117.388	143.346	126.008	98.4522	98.4337	97.7391	99.1	98.4303	97.6334	97.9188	100.111	102.439	103.122	99.6601	97.7596	99.6755	97.9408	104.275	112.994	144.343	139.53
	109.885	117.697	142.65	125.528	98.8709	98.7875	97.2261	98.5449	97.901	97.9451	97.6359	99.5619	101.963	102.956	98.6717	97.8239	99.5868	97.6113	104.155	112.759	143.816	138.473
	111.389	117.014	141.418	125.746	98.71	99.3086	97.5121	98.1043	97.4978	97.3248	97.9557	99.5017	101.706	102.976	98.7138	97.9783	100.11	97.4718	104.11	112.204	144.167	137.528
	112.91	116.943	140.746	125.334	98.5625	99.1991	97.0844	97.4034	97.255	97.6183	98.6659	99.0999	101.219	102.378	98.3056	96.9265	99.8074	97.2024	103.304	112.451	144.321	137.33
	114.422	116.018	139.248	123.813	97.9604	99.1354	97.4211	97.5433	98.127	97.4872	98.8873	99.5104	101.236	101.962	99.4702	96.6939	100.562	97.0416	102.885	112.804	144.332	137.209
	115.944	115.552	138.499	123.075	98.2067	98.6181	97.3712	97.2146	98.5638	97.5285	97.9647	99.3092	101.287	101.714	99.0737	96.7019	100.039	96.9615	102.44	112.66	143.628	136.521
	117.465	115.622	137.283	121.911	98.5289	98.9916	97.721	97.1689	98.1009	97.2609	97.1283	99.1102	101.178	102.209	98.9832	96.6631	100.571	97.5846	102.686	111.406	143	136.071
	118.987	115.665	136.749	122.094	98.9555	98.1933	97.4403	97.6783	97.7333	97.0996	97.4785	98.8824	101.179	101.771	98.5895	96.4737	100.064	97.3007	102.988	110.711	142.29	135.737
	120.498	116.169	135.827	121.37	98.8404	98.1766	97.0021	98.1899	97.5703	96.8362	97.4916	98.7192	101.117	101.724	98.2399	96.4759	100.157	97.0701	103.242	110.713	141.841	135.46
	122.029	115.346	135.282	120.959	99.4967	97.9824	97.2035	97.7536	97.7708	96.5868	98.1427	98.294	101.269	101.583	98.7097	96.4518	99.7795	96.1849	103.177	111.482	140.699	134.795
	123.551	114.586	135.203	121.053	98.9373	98.1373	97.5527	97.2286	97.2449	96.532	97.895	98.1042	101.066	101.422	98.0396	96.3062	99.275	97.2983	102.63	111.63	140.378	133.755
	125.072	114.597	134.437	120.573	98.4917	98.5381	97.768	97.4846	97.3395	96.833	97.6121	98.0093	100.355	102.027	98.0603	96.2748	99.3504	97.4505	102.556	111.581	139.514	132.583
	126.584	114.732	133.299	120.056	97.4116	98.5249	97.3178	97.9032	97.363	97.3781	97.2964	98.7636	99.5715	101.739	97.1617	96.8182	99.6204	97.6811	102.147	112.321	139.646	131.575
	128.106	114.9	132.179	119.584	97.9378	98.4124	97.3242	97.6267	97.8782	97.1894	97.1865	98.9502	99.2976	101.397	97.9754	96.6931	99.8574	96.7698	101.683	111.662	138.941	131.847
	129.627	114.385	131.407	119.215	98.5131	97.7223	97.6203	97.5008	97.8252	96.7336	96.8225	99.5294	99.4489	100.709	98.0244	96.4766	99.8188	96.4956	101.413	111.467	138.776	132.09
	131.148	114.577	130.5	119.357	98.7855	97.4955	97.7455	97.6982	97.9298	95.8413	96.7388	99.8879	99.8954	101.337	98.1232	96.3677	99.6065	96.5223	101.852	109.916	138.125	131.64
	132.661	113.507	129.384	118.576	98.6443	97.4784	97.7034	97.9838	97.9419	95.3699	96.6954	99.8813	100.131	101.638	97.8117	96.7626	98.8542	96.5866	101.504	110.028	138.589	130.731
	134.202	112.903	128.464	118.27	98.1363	97.8588	97.3261	97.6998	97.5461	95.8451	98.0394	99.2322	100.201	101.855	98.6185	97.2534	98.948	96.3178	101.575	110.008	139.42	129.637
	135.713	111.779	127.503	117	98.147	97.8763	97.2712	97.5583	98.0868	95.9773	97.7556	98.1839	99.8647	100.506	98.1612	96.8365	98.6318	95.6862	100.926	110.242	139.244	129.574
	137.236	111.344	126.526	116.907	97.9857	97.8104	97.2937	97.6853	97.5877	96.7497	97.7909	98.0104	99.8454	99.8955	97.8835	97.0099	99.519	95.7772	100.807	110.366	139.106	128.788
	138.747	110.463	126.366	116.664	98.3486	97.4493	97.2347	97.8235	97.6213	96.4256	96.8348	98.301	99.7781	99.4316	97.4656	96.2711	99.0272	95.4399	100.295	110.143	138.299	128.594
	140.268	110.528	126.547	116.441	98.776	97.3137	97.0619	98.0323	97.265	96.2461	96.629	98.3867	99.7381	99.9682	98.0838	96.5842	99.7529	96.157	100.124	110.344	138.194	128.133
	141.789	110.674	125.954	115.239	98.8744	97.6684	97.2862	98.0215	97.5998	96.1955	96.6724	97.9681	99.4995	99.6624	98.0113	96.2221	99.8523	96.4404	100.086	109.697	137.486	127.78
	143.311	111.027	125.057	114.777	98.6582	98.0384	97.5685	97.8402	98.0157	96.1327	97.5761	97.4523	99.2903	100.123	97.3357	97.0515	100.285	96.8978	100.16	109.942	137.071	127.37
	144.822	110.888	124.07	114.773	98.453	97.9298	97.9003	97.4545	97.4931	97.0367	97.4096	97.6248	99.6641	99.7894	97.2729	96.9272	99.9202	96.5162	99.8229	109.501	136.809	126.589
	146.355	110.499	123.419	115.123	98.009	97.8361	97.1397	97.0188	97.5642	95.9198	97.2694	97.544	99.7554	100.395	97.114	97.3156	99.3897	96.4082	99.9432	109.689	136.303	126.152
	147.88	109.777	122.57	114.838	98.2391	97.7167	97.1641	97.6595	97.5615	96.123	96.4592	98.2994	100.576	99.2079	97.5388	96.7041	99.5215	96.4919	100.083	109.011	135.797	125.47
	149.396	108.665	121.421	113.763	98.0924	98.1343	97.0942	97.9704	97.7843	95.9338	96.9988	98.4995	100.295	99.5478	97.3399	97.1101	98.8074	96.1297	100.76	108.666	135.082	125.053
	150.908	108.029	121.396	113.169	98.5945	97.8985	97.6771	98.4422	97.6548	96.7459	97.4137	98.2306	99.7421	99.3558	97.4387	96.3684	99.4702	95.5327	100.667	107.953	134.857	125.365
	152.43	107.753	121.345	112.3	98.9673	97.5319	98.2716	98.1796	97.314	96.5379	96.6552	97.442	98.6026	99.9365	96.6187	95.8432	98.9867	95.7184	100.94	108.444	134.58	125.2
	153.952	108.579	121.765	112.161	98.6862	97.2115	98.5651	97.5556	97.6125	96.2617	97.0094	97.4843	98.4839	99.029	97.1202	94.8521	99.5348	95.9987	99.9551	107.754	135.045	125.685
	155.474	107.965	120.613	112.064	99.0879	97.4758	98.3708	97.7617	97.1899	95.88	96.3116	97.9854	98.6779	98.8501	97.0463	95.2412	99.0437	96.2832	100.106	108.109	134.361	125.421
	156.989	107.835	119.325	111.419	98.2185	97.4741	98.0668	97.8789	96.8652	96.0848	96.4043	98.4328	98.9658	98.9043	97.6956	95.7957	99.1318	95.1007	99.5397	107.495	135.374	124.276
	158.516	106.772	117.532	110.976	98.3	97.4575	98.0905	98.8338	96.3729	95.8601	95.6072	98.0472	98.6339	98.9787	97.3489	95.7028	98.8264	95.5897	100.587	108.401	134.646	123.791
	160.037	107.076	116.815	109.621	98.1569	97.5755	97.8977	98.7283	96.6519	96.1472	95.8614	97.4892	98.4986	99.2032	97.5333	95.8279	98.82	95.1201	100.454	107.868	134.519	123.298
	161.559	106.958	116.949	109.305	98.7621	97.7159	97.8545	98.6089	97.1101	96.224	96.0599	97.2511	98.7625	98.9477	97.4062	95.438	99.2883	95.7299	100.796	107.673	132.859	123.654
	163.07	106.638	117.204	109.171	98.8879	97.6902	97.9526	98.3512	97.6474	96.2385	95.7655	97.5467	98.7885	99.0205	97.0263	96.0787	98.9297	95.4732	100.537	106.846	132.393	123.073
	164.593	106.431	117.366	109.74	98.6981	97.1747	97.9251	98.249	97.6374	96.496	95.1349	97.7566	98.9811	99.2319	96.9544	96.0195	98.7909	95.3847	100.068	106.811	133.143	122.881
	166.114	106.384	116.278	109.939	98.534	97.4232	97.6504	98.5261	97.2013	95.836	95.394	97.8086	98.406	99.0569	97.4324	95.4117	98.1445	95.8955	100.15	107.6	133.276	122.964
	167.635	106.205	115.342	109.852	98.6953	97.5199	97.3734	98.5422	96.8847	96.0553	95.6843	97.2403	98.6705	98.5698	97.9533	95.1001	98.5767	95.9343	100.04	108.322	133.345	123.042
	169.148	105.718	114.563	109.62	98.7056	96.7195	97.827	98.4416	96.1984	94.8722	96.1345	97.7723	98.7585	98.0859	97.3772	94.7175	98.6229	96.5107	100.154	108.404	132.086	122.602
	170.678	105.447	114.881	108.688	98.7768	96.355	98.2517	98.5153	96.2689	95.1915	96.6314	97.6986	99.8141	98.0688	96.5027	95.6443	98.6597	96.751	99.223	107.944	131.369	122.181
	172.2	104.5	115.075	107.936	98.4842	96.2998	98.1333	98.6649	95.3472	94.5814	96.6634	97.8667	99.7987	98.751	97.0352	96.206	99.0425	96.3105	99.1877	107.15	131.567	121.345
	173.711	104.676	114.815	107.439	98.2217	97.4275	97.8706	99.2598	96.2856	95.3103	96.884	97.3601	99.5828	98.957	97.4566	95.9675	98.8232	95.8694	98.7989	107.402	131.66	121.142
	175.232	104.161	113.779	108.266	98.2087	97.0437	97.1765	98.7014	95.7195	94.7308	96.597	97.3808	99.2863	99.0631	98.0037	95.3158	98.7966	95.8142	99.4121	107.127	132.049	120.747
	176.755	104.741	113.086	108.171	98.5684	97.2542	97.617	98.3389	96.6814	95.07	97.2407	97.4507	99.1557	99.029	97.1347	94.6195	98.4221	95.7214	99.7109	107.368	131.797	120.386
	178.28	104.408	112.409	107.746	98.8701	96.9325	97.5275	98.2824	96.3796	95.0372	97.5334	97.1953	99.4402	98.8277	97.0746	95.2719	98.2098	96.4064	99.8326	107.286	131.846	120.534
	179.797	104.588	112.648	106.868	98.982	97.4673	97.7	98.7391	96.9846	95.2619	97.9795	97.1638	99.0804	98.5822	96.7071	95.9017	98.8124	96.4458	99.6003	107.608	131.37	120.35
	181.309	104.877	112.436	106.564	99.3429	96.9753	97.732	98.3825	96.4332	95.2684	97.3891	97.3596	99.089	98.5667	96.8128	95.9156	98.3815	97.2928	98.9881	107.56	131.109	120.591
	182.84	104.639	112.515	106.551	99.6667	97.1507	97.8173	98.1302	96.1743	94.8738	97.1177	97.5424	98.2827	98.8594	96.8225	95.5806	99.2674	97.223	99.1996	107.661	130.349	119.398
	184.363	104.655	111.56	106.188	99.9731	97.223	98.0709	98.3491	96.0415	94.9819	96.4592	97.9171	98.0215	99.1962	97.1306	95.4585	99.0165	97.3274	99.0996	107.39	129.704	119.798
	185.878	104.109	111.238	106.183	99.9688	97.3419	97.5471	98.8542	96.7062	94.9104	96.7151	97.7837	97.8049	99.3573	96.7755	95.8315	99.3574	96.8268	99.0206	108.056	129.519	120.206
	187.395	103.984	110.344	105.672	99.4042	97.49	97.9834	98.6993	96.9169	95.1049	96.0771	97.7311	97.7882	99.4936	97.1741	96.3603	98.9056	96.4604	99.0289	107.678	129.614	120.817
	188.916	103.282	110.093	105.835	99.3445	97.4562	97.7661	98.5271	97.8151	95.1716	95.9196	97.1947	97.1898	99.4936	97.4773	96.4964	98.9601	96.285	99.4011	107.326	129.899	120.44
	190.438	103.067	109.732	105.576	99.1101	97.4861	98.1634	98.4615	97.693	94.8405	95.3833	97.2983	97.3484	98.8331	98.3194	96.6266	98.5482	96.3621	99.3598	107.076	129.625	119.665
	191.949	103.27	109.953	105.814	99.4572	96.9783	97.8364	98.5551	97.255	94.7599	95.2497	97.3254	97.6449	98.4165	97.8428	96.2806	98.6401	96.7237	99.2598	106.937	129.106	118.625
	193.476	103.476	109.638	105.629	99.337	97.0643	97.9755	98.4411	97.0128	94.9265	95.1972	97.2902	98.5639	98.5474	97.3682	96.3318	97.7649	96.5295	99.1831	107.172	129.105	118.277
	195.002	104.252	108.927	105.59	99.3378	97.1695	97.9977	98.0823	96.1112	95.0963	95.8721	97.3249	98.6865	98.9051	96.9171	96.2001	98.5444	96.6327	98.9582	107.153	129.057	117.858
	196.524	103.811	107.952	105.782	99.0737	97.6645	97.9781	97.8429	96.2353	95.665	96.2723	97.8477	98.5786	98.4064	96.9399	96.2857	98.0488	96.5999	99.0027	107.744	130.131	118.25
	198.035	103.074	107.7	105.647	99.1966	97.3899	98.1739	97.2318	96.1401	95.5151	96.9086	97.9236	98.6026	98.1617	97.1057	96.3494	97.9911	96.134	99.0918	107.689	129.262	117.918
	199.558	102.048	107.842	105.31	99.5141	97.0878	98.4246	98.0672	96.7197	95.3651	96.8495	97.1297	98.8225	98.0797	97.4041	96.2287	97.9442	96.0666	99.0697	107.224	129.006	118.525
	201.083	102.438	107.656	104.875	100.059	96.7712	99.0943	98.0253	96.6465	94.8668	96.4526	96.6416	98.348	98.5551	97.3689	96.0597	98.0716	96.0642	98.8834	105.952	127.633	118.526
	202.6	102.614	107.682	104.163	99.9217	96.7165	98.8049	98.482	96.6492	95.1614	95.8434	96.3677	98.322	98.0371	97.4159	95.5565	98.4081	96.177	98.5635	106.217	128.353	118.722
	204.111	102.368	107.142	104.14	99.539	96.9945	98.4753	98.3217	96.9155	95.0313	96.1287	97.3037	97.8782	97.9333	97.5326	95.3531	98.1888	96.1285	99.0564	106.539	128.743	118.043
	205.633	101.936	107.609	104.331	99.2188	97.4356	97.7778	98.6132	97.2697	94.8641	96.788	97.4252	98.0908	97.5214	97.7723	94.9465	98.09	96.0709	99.0505	107.204	129.287	118.094
	207.164	101.56	106.901	105.074	99.5785	97.5905	98.2194	98.7859	97.2577	94.2965	95.7573	98.0923	97.7382	97.6608	97.7226	94.9377	98.4322	96.285	99.3208	106.882	128.85	117.885
	208.691	102.135	107.157	105.163	99.7703	97.5867	98.3235	98.7079	97.799	94.224	95.3866	97.6584	97.8615	97.3309	97.4304	94.7665	98.737	96.1691	99.2763	106.2	128.146	117.983
	210.197	102.785	106.361	104.424	100.275	97.2559	98.4133	98.823	97.848	94.2928	95.1078	97.736	98.7085	97.2759	96.8543	94.7087	98.9987	96.3275	99.8009	106.235	127.826	117.443
	211.719	103.209	106.377	103.765	100.089	97.0515	98.018	98.8279	97.8037	94.8711	96.2452	97.4518	98.2454	97.6972	97.1271	95.073	98.5678	96.35	99.8	105.829	127.824	117.324
	213.24	102.695	105.446	103.127	99.8782	96.9821	97.7605	98.2334	97.1463	95.5597	95.9032	97.6058	97.8529	98.1184	97.554	95.5214	98.8859	96.7158	99.8569	105.722	126.944	117.088
	214.762	102.506	105.188	102.858	99.6647	97.1139	98.0837	98.0527	97.1557	95.5973	95.4514	97.3428	97.3231	98.5528	98.0355	96.3647	98.424	96.447	99.9074	105.719	127.184	117.235
	216.274	102.222	104.926	102.929	100.017	97.5974	98.0909	97.6444	96.9706	95.005	95.4211	97.3601	97.9022	98.305	97.9706	96.3099	98.5196	96.8869	99.3695	106.053	126.851	117.247
	217.796	101.369	105.203	102.828	99.6078	98.0354	98.5603	97.7461	96.5613	94.9147	95.5154	97.2598	98.4893	98.099	97.4117	96.481	98.0272	96.3591	99.2937	106.329	126.917	117.283
	219.327	100.514	105.108	102.479	99.709	98.263	98.2322	98.1366	96.6948	94.7728	95.9246	97.7604	98.5186	97.4757	97.5678	96.1884	98.6527	96.5799	99.2428	106.186	125.873	117.181
	220.849	101.005	104.506	102.68	99.4679	97.9161	98.4573	98.2964	96.8719	95.0146	95.6195	98.1752	98.2307	97.9047	97.3261	96.3523	99.6363	96.6005	99.072	106.234	125.977	117.103
	222.36	101.942	104.177	102.833	99.8494	97.9067	98.1134	98.3803	97.2208	94.4723	95.6293	98.3228	98.2161	98.7495	97.1513	95.9288	99.166	96.7437	98.6759	105.916	126.552	117.332
	223.881	102.3	104.029	103.247	99.6976	98.2408	98.2089	97.9542	97.3918	94.7169	95.9098	98.0359	98.1181	99.8722	97.304	95.5843	99.4829	96.7838	97.9687	105.211	127.205	116.922
	225.403	101.536	104.106	102.397	99.6857	98.6348	98.1525	97.7466	97.956	94.4524	96.2321	97.0727	98.5586	99.3782	97.3033	94.9545	98.7693	96.1819	98.3046	105.494	126.531	116.536
	226.924	101.908	103.819	102.847	99.8735	98.8	97.8368	97.9758	97.7467	94.396	96.369	97.5445	98.1061	98.7773	97.4939	95.0255	98.9563	96.5726	98.3225	105.845	126.643	116.061
	228.436	102.208	103.506	103.423	100.368	98.429	97.8169	97.9693	97.532	94.3659	96.4723	97.1888	97.5336	98.1091	97.7813	94.6788	99.0272	96.6606	98.5259	106.55	125.806	116.903
	229.957	102.793	103.582	103.395	100.159	98.0072	98.1063	98.3572	96.7941	95.4742	97.5515	98.0326	97.0512	98.2113	97.677	95.4285	99.1217	97.0398	98.3051	106.077	126.437	116.915
	231.49	102.413	103.741	102.935	100.215	97.2453	98.717	98.7283	97.1061	95.6145	98.1648	97.3824	97.3537	98.3414	97.4925	95.9324	99.237	96.7516	98.4175	106.025	125.664	116.866
	233.01	102.022	103.706	102.298	100.41	97.0929	99.118	98.6778	97.526	95.199	97.6039	97.7338	98.5879	98.3189	97.0684	96.9477	99.443	96.2947	98.3726	105.452	126.23	115.835
	234.522	101.948	103.589	102.743	100.517	97.4391	98.7034	98.4734	97.8621	94.5992	96.4067	97.8065	98.5786	98.2748	97.2611	96.3647	98.9303	96.4337	97.9576	105.854	125.158	115.628
	236.044	101.837	103.542	102.574	100.733	98.3803	98.5847	98.0543	98.2498	95.4909	96.2804	97.8612	98.2201	97.962	97.5768	95.9771	98.7776	96.8554	97.8535	105.366	125.045	115.449
	237.565	101.232	103.566	102.398	100.3	98.5167	98.5351	98.0581	97.9137	95.7989	97.1554	98.5044	97.6689	97.8125	97.2397	96.0678	98.384	97.2206	97.7497	105.956	124.777	116.235
	239.086	101.575	103.77	102.194	100.652	98.293	98.8282	98.4717	97.1644	95.8795	97.4703	97.9339	98.3753	97.4997	97.4407	96.1906	99.2117	97.0234	97.9884	105.445	124.901	116.508
	240.608	101.238	103.231	102.368	100.268	97.6564	98.6358	98.9091	96.7733	95.8424	97.2784	98.185	98.5359	97.6724	98.0168	96.0517	99.3885	96.8086	98.0155	105.76	124.524	116.748
	242.13	101.561	102.727	101.948	99.9004	97.6307	98.3272	99.3954	97.1799	96.0106	96.8889	97.5901	98.4686	98.4831	98.5535	96.2111	99.4259	96.9397	98.0614	105.448	125.078	116.101
	243.651	100.825	102.426	101.838	100.128	97.899	98.1814	99.3717	97.4831	95.2587	97.2276	97.9496	98.4786	98.6952	98.6606	96.5322	99.3359	96.9239	98.4359	105.601	124.953	115.819
	245.173	100.858	103.24	101.234	100.379	98.2596	98.2006	99.0027	97.0618	94.5879	97.617	97.9003	98.7851	98.5636	97.7274	97.2183	99.5089	97.3595	98.5043	105.311	125.082	115.841
	246.684	100.737	103.206	101.333	100.568	98.5214	98.2645	98.7622	96.1978	94.6438	97.2259	98.1481	98.9578	97.9248	97.2826	96.9857	100.155	97.5021	98.5874	105.526	123.514	116.164
	248.205	100.493	102.673	101.746	100.079	98.6104	98.251	98.5309	96.0757	94.926	97.2726	97.9659	98.7092	98.3693	97.3578	96.947	100.288	97.4815	98.552	105.286	123.878	116.592
	249.727	100.641	102.508	101.879	100.04	98.6639	98.3727	98.4384	97.1684	95.2845	96.164	98.2175	98.32	98.3298	97.9595	96.4327	100.42	97.3098	98.0807	105.828	124.04	116.272
	251.258	100.794	102.669	102.277	100.085	98.8004	98.5877	98.6799	97.4462	95.6425	96.1009	98.2034	98.386	98.5133	97.8469	96.1841	99.7757	96.8105	98.4726	105.47	124.789	116.45
	252.771	101.158	103.31	101.679	100.336	98.868	98.7324	98.7536	97.6233	95.9246	95.6761	98.6395	98.0574	98.5141	97.3965	96.2536	99.4303	97.1818	98.0967	105.111	124.479	116.08
	254.292	100.819	103.338	102.243	100.176	98.3875	99.4209	98.9812	96.4943	95.8795	96.4699	98.8981	98.1841	98.7688	96.2699	96.5425	99.185	96.7625	98.7173	104.632	124.57	115.907
	255.813	100.39	103.458	102.153	100.655	98.2096	99.8147	98.8564	97.0879	95.2511	95.9984	99.0581	98.3033	98.8501	96.542	96.3391	98.8099	97.2339	98.0949	105.155	124.63	115.368
	257.335	100.019	103.846	102.035	100.746	98.2853	100.438	99.0463	97.4938	94.9426	96.6371	98.9231	98.8431	98.6287	97.1085	96.6163	99.365	97.2412	97.9264	105.544	124.122	115.16
	258.846	100.61	102.781	101.603	100.841	98.4881	100.096	98.8424	98.2196	94.8416	96.574	98.3184	98.7185	98.9438	97.8911	96.6558	99.2446	97.6028	97.2022	105.858	124.202	115.474
	260.368	101.309	103.024	101.785	100.35	98.4205	99.4487	99.5137	98.0814	95.0104	96.9102	98.711	98.6565	98.7649	98.003	96.7751	99.4043	97.0562	97.5744	105.408	125.001	115.389
	261.89	101.968	102.049	102.489	100.28	98.0739	98.9361	99.2668	98.223	95.5016	97.1931	99.0879	98.9671	98.9485	97.6514	96.3011	99.32	96.6199	98.4864	105.503	124.899	116.096
	263.411	101.99	102.205	102.143	100.253	98.0744	98.7681	99.0861	98.1592	95.3866	96.1952	99.313	99.0584	99.6175	97.773	96.4715	99.9715	97.0137	99.307	105.282	124.787	115.761
	264.932	101.954	101.838	101.53	100.888	98.5351	99.6156	99.0446	97.5475	96.2004	96.752	98.6861	98.6365	99.4618	97.5437	96.6683	100.765	97.3225	99.1799	105.383	124.179	115.697
	266.454	101.706	102.051	100.931	100.713	99.0887	99.5502	99.39	97.8004	95.0125	96.2919	98.5944	98.0541	99.0383	98.4119	97.2403	101.233	97.8006	98.6695	105.022	124.396	115.414
	267.976	101.354	102.121	101.587	101.1	99.3856	99.1815	99.5444	97.7031	95.3925	97.0463	98.6579	98.2554	97.3711	98.4175	97.1649	100.892	97.8734	98.2147	104.542	124.029	115.646
	269.488	101.215	102.402	101.242	100.993	99.295	98.9898	98.504	98.5396	94.7685	96.8331	99.307	98.1901	98.336	98.4589	97.4663	100.991	97.9839	98.4492	104.544	123.621	116.067
	271.008	101.76	102.263	101.54	100.795	99.0853	99.5099	98.0764	98.1425	95.6027	97.1988	98.9627	97.8282	98.6426	97.8718	96.8606	100.018	97.6216	98.0536	104.588	124.247	116.028
	272.53	101.42	102.147	101.596	100.517	98.9257	99.9696	98.277	98.2753	94.9577	97.1292	98.7018	97.6689	99.8126	97.3419	96.3669	99.7896	96.8736	97.8939	105.008	124.843	115.498
	274.052	100.875	101.345	102.313	99.8644	98.9441	99.8095	98.5336	98.4886	94.9571	97.754	98.1351	97.1125	99.1598	97.4	96.1841	99.1724	96.9949	97.7828	104.365	124.836	114.962
	275.572	99.9384	101.422	102.247	100.245	99.1354	99.0124	98.9855	98.5597	95.4398	98.1255	98.1617	97.1378	98.7409	96.7714	96.0517	99.5716	97.2285	98.1394	105.125	123.756	114.012
	277.096	99.9402	101.67	101.322	100.127	99.6342	99.0244	99.341	98.9139	95.5973	98.3305	98.1378	97.1092	98.202	97.7426	96.5293	99.0095	98.1629	98.4139	105.136	123.297	114.382
	278.616	100.202	102.117	101.34	100.703	99.117	98.6899	99.3357	98.4866	95.4629	98.2009	98.1427	98.3367	98.353	97.9878	96.3472	99.154	98.6707	98.1812	105.468	122.904	115.026
	280.137	100.619	101.842	100.854	101.24	99.1739	99.3848	99.9957	98.4356	95.5215	97.9959	98.0982	98.9284	98.1393	98.6903	96.7239	99.0431	98.5311	98.1192	104.803	123.486	115.765
	281.648	101.037	101.805	101.086	101.54	99.2393	99.67	99.284	98.5919	95.8204	98.3624	98.1113	98.9178	97.8342	98.3125	96.2236	100.121	97.8158	97.9581	104.471	122.466	116.044
	283.171	101.031	101.642	100.883	101.414	99.4763	100.219	99.4389	98.3068	96.0821	98.7241	97.8867	99.4616	97.5787	98.0638	96.4467	99.7364	96.5405	98.3487	104.936	122.303	115.82
	284.692	101.237	101.742	101.485	100.773	99.5996	100.029	98.7907	98.4001	95.9429	98.4863	98.3547	99.7741	98.5861	97.5796	96.6551	99.943	97.0659	98.2537	104.625	122.128	116.522
	286.224	100.762	101.356	101.932	101.151	99.5016	99.9106	98.8596	97.952	96.1687	98.3526	98.8558	99.9154	99.0065	97.4849	97.3471	99.6698	97.848	98.9128	104.923	122.823	116.87
	287.735	100.794	101.137	101.458	100.99	99.8079	99.6742	99.4266	98.435	96.1493	98.8971	99.1666	98.7019	99.0576	97.8462	97.1071	99.7155	99.0802	98.659	104.733	122.608	116.577
	289.256	100.399	100.38	101.516	100.841	99.1204	99.9966	99.362	97.7594	95.7618	98.5199	99.2235	98.6732	98.2849	97.9484	96.9762	99.8973	98.877	98.8026	104.564	123.031	115.771
	290.778	100.981	100.426	101.394	100.311	98.6549	100.201	99.6858	97.6997	95.263	98.7298	99.2089	98.5939	98.6325	98.2545	96.9155	100.353	98.4705	98.5171	104.098	122.815	115.309
	292.3	101.067	100.349	101.625	100.182	98.2318	99.8467	99.1049	97.9211	95.7199	97.9278	99.0527	99.2943	98.2554	98.3574	96.4642	100.882	97.8249	98.659	103.97	123.624	115.174
	293.821	101.246	100.819	101.514	99.9474	98.9814	100.091	98.8703	97.6897	96.453	97.7646	99.0554	98.9971	98.5226	98.5439	96.0063	100.664	97.4457	98.9238	104.092	123.242	115.7

## Sheet: Fig 4B
Fig 4B
	Maximum amplitude of Ang II- and ATP-triggered calcium responses (% basal level)
	Adrenal cell cultures in duplicate or triplicate	AngII	ATP
	1	218.785	167.376
		184.63	141.53
		179.28	154.114
	2	180.134	116.5
		176.539	138.727
	3	138.78	122.97
		189.98	160.98
		140.706	158.53

## Sheet: Fig 4B bis
Fig 4B	Relative maximum amplitude of calcium responses to substance P/angiotensin II
	SP calcium response/AngII Ca2+ response
	SP 10-12 M	SP 10-11 M	SP 10-10 M	SP 10-9 M	SP 10-8 M	SP 10-7 M	SP 10-6 M
	0.0182051	-7.40902	-15.2388	-3.22558	7.97133	23.2691	14.4558
	0.747559	-7.34715	-14.097	-1.00591	8.03696	29.4957	0.789356
	1.72415	-4.1823	-6.19265	1.20092	8.00367	33.3181	24.9782

[truncated: 6 more sheets: Fig 5B, Fig 5D, Fig 5E, Fig 5F, Fig S5, Feuil1]
